# Supplementary material for: Differences between phytophagous and predatory species in Pentatomidae based on the mitochondrial genome
Source: Ecol Evol. 2024 Sep 22;14(9):e70320. doi: 10.1002/ece3.70320 (PMC11416871; doi:10.1002/ece3.70320)
Supplement: Supplementary file 1 — Figure S1. Figure S2. Figure S3. Figure S4. Figure S5. Figure S6. Figure S7. Figure S8. Figure S9. Figure S10. Figure S11. Figure S12. Figure S13. Figure S14. Figure S15. Figure S16. Figure S17. Figure S18. Figure S19. Figure S20. [file ECE3-14-e70320-s001.zip]

Archive with 22 entries (22 files):
- ece370320-sup-0001-Figures/Figure S1. Potential secondary structure of tRNA in Arma koreana. The conserved sites within Asopinae were marked in green.tif
- ece370320-sup-0001-Figures/Figure S10. Prediction of protein secondary structure of nad1.tif
- ece370320-sup-0001-Figures/Figure S11. Prediction of protein secondary structure of nad2.tif
- ece370320-sup-0001-Figures/Figure S12. Prediction of protein secondary structure of nad3.tif
- ece370320-sup-0001-Figures/Figure S13. Prediction of protein secondary structure of nad4.tif
- ece370320-sup-0001-Figures/Figure S14. Prediction of protein secondary structure of nad4l.tif
- ece370320-sup-0001-Figures/Figure S15. Prediction of protein secondary structure of nad5.tif
- ece370320-sup-0001-Figures/Figure S16. Prediction of protein secondary structure of nad6.tif
- ece370320-sup-0001-Figures/Figure S17. AT content of the mitochondrial genomes of Pentatomidae.tif
- ece370320-sup-0001-Figures/Figure S18. Heat map of RSCU of 62 codons of 13 PCGs in the mitochondrial genomes of predatory and phytophagous species in Pentatomidae.tif
- ece370320-sup-0001-Figures/Figure S19. Saturation analysis based on two datasets (PCGs and PRT).tif
- ece370320-sup-0001-Figures/Figure S2. Potential secondary structure of rrnL in Arma koreana. The conserved sites within Asopinae were marked in green.tif
- ece370320-sup-0001-Figures/Figure S20. Heterogeneity analysis based on two datasets (PCGs and PRT).tif
- ece370320-sup-0001-Figures/Figure S3. Sizes of mitochondrial genomes of Pentatomidae.tif
- ece370320-sup-0001-Figures/Figure S4. Prediction of protein secondary structure of atp6.tif
- ece370320-sup-0001-Figures/Figure S5. Prediction of protein secondary structure of atp8.tif
- ece370320-sup-0001-Figures/Figure S6. Prediction of protein secondary structure of cox1.tif
- ece370320-sup-0001-Figures/Figure S7. Prediction of protein secondary structure of cox2.tif
- ece370320-sup-0001-Figures/figure caption.docx
- Table S1. Collection information of newly sequenced species.xlsx
- Table S2 Annotation and organization of Asopinae mitochondrial genomes.xlsx
- Table S3 AT skew and GC skew of the all the mitogenomes of the genus Menida in the present study.xlsx
