# Supplementary material for: Differences between phytophagous and predatory species in Pentatomidae based on the mitochondrial genome
Source: Ecol Evol. 2024 Sep 22;14(9):e70320. doi: 10.1002/ece3.70320 (PMC11416871; doi:10.1002/ece3.70320)
Supplement: Supplementary file 1 — Figure S1. Figure S2. Figure S3. Figure S4. Figure S5. Figure S6. Figure S7. Figure S8. Figure S9. Figure S10. Figure S11. Figure S12. Figure S13. Figure S14. Figure S15. Figure S16. Figure S17. Figure S18. Figure S19. Figure S20. [file ECE3-14-e70320-s001.zip › Table S1. Collection information of newly sequenced species.xlsx]

## Sheet: Sheet1
Table S1. Collection information of newly sequenced species
Species	Colletion date	Geographical locality	Longitude coordinate	Latitude coordinate
Arma koreana	September 21, 2018	Shanxi Agricultural University, Taigu District, Jinzhong City, Shanxi Province	112.59026°	37.42998°
Cazira verrucosa	July 8, 2021	Yangtou Village, Huangyan District, Taizhou City, Zhejiang Province	120.89580°	28.58332°
Cazira inerma	August 13, 2015	Sangzhi County, Hunan Province	110.17042°	29.40592°
Eocanthecona binotata	July 8, 2021	Yangtou Village, Huangyan District, Taizhou City, Zhejiang Province	120.89580°	28.58332°
Eocanthecona concinna	July 16, 2022	Yunlong Town, Qiongshan District, Haikou City, Hainan Province	110.47972°	19.87751°
Eocanthecona shikokuensis	July 26, 2011	Tianmu Mountain National Nature Reserve, Lin'an District, Hangzhou City, Zhejiang Province	119.43646°	30.35379°
Eocanthecona thomsoni	September 6, 2011	Fanjing Mountain, Jiangkou County, Tongren City, Guizhou Province	108.70057°	27.91965°
Eocanthecona sp.2	August 6, 2007	Lancang Lahu Autonomous County, Pu'er City, Yunnan Province	99.93859°	22.56183°
Picromerus bidens	July 24, 2019	An Ling Zhen Chi Ling Kou, Qimen County, Mount Huangshan City, Anhui Province	117.57944°	30.03856°
Picromerus viridipunctatus	July 9, 2018	Yongtai County, Fuzhou City, Fujian Province	118.93843°	25.87279°
Pinthaeus sanguinipes	June 26, 2022	Xi'an Village, Lanying Township, Wuxi County, Chongqing City	109.87065°	31.4036°
Troilus luridus	July 16, 2022	Xiachuan Village, Qinshui County, Jincheng City, Shanxi Province	112.02746°	35.44956°
