# Supplementary material for: Differences between phytophagous and predatory species in Pentatomidae based on the mitochondrial genome
Source: Ecol Evol. 2024 Sep 22;14(9):e70320. doi: 10.1002/ece3.70320 (PMC11416871; doi:10.1002/ece3.70320)
Supplement: Supplementary file 1 — Figure S1. Figure S2. Figure S3. Figure S4. Figure S5. Figure S6. Figure S7. Figure S8. Figure S9. Figure S10. Figure S11. Figure S12. Figure S13. Figure S14. Figure S15. Figure S16. Figure S17. Figure S18. Figure S19. Figure S20. [file ECE3-14-e70320-s001.zip › Table S2 Annotation and organization of Asopinae mitochondrial genomes.xlsx]

## Sheet: Sheet1
Table S2 Annotation and organization of Asopinae mitochondrial genomes.
Arma custos								Arma koreana								Cazira horvathi								Cazira verrucosa								Cazira inerma								Dinorhynchus dybowskyi								Eocanthecona binotata
Feature	Strand	Position	Length(bp)	Initiation codon	Stop codon	Anticodon	Intergenic nucleotide	Feature	Strand	Position	Length(bp)	Initiation codon	Stop codon	Anticodon	Intergenic nucleotide	Feature	Strand	Position	Length(bp)	Initiation codon	Stop codon	Anticodon	Intergenic nucleotide	Feature	Strand	Position	Length(bp)	Initiation codon	Stop codon	Anticodon	Intergenic nucleotide	Feature	Strand	Position	Length(bp)	Initiation codon	Stop codon	Anticodon	Intergenic nucleotide	Feature	Strand	Position	Length(bp)	Initiation codon	Stop codon	Anticodon	Intergenic nucleotide	Feature	Strand
trnI	J	1-68	68			GAT	-3	trnI	J	1-67	67			GAT	-3	trnI	J	1-68	68			GAT	13	trnI	J	1-68	68			GAT	2	trnI	J	1-66	66			GAT	-3	trnI	J	1-66	66			GAT	-3	trnI	J
trnQ	N	66-134	69			TTG	13	trnQ	N	65-133	69			TTG	6	trnQ	N	82-152	71			TTG	-1	trnQ	N	71-141	71			TTG	-1	trnQ	N	64-132	69			TTG	4	trnQ	N	64-132	69			TTG	14	trnQ	N
trnM	J	148-214	67			CAT	31	trnM	J	140-206	67			CAT	25	trnM	J	152-220	69			CAT	31	trnM	J	141-209	69			CAT	25	trnM	J	137-204	68			CAT	25	trnM	J	147-213	67			CAT	22	trnM	J
nad2	J	246-1196	951	ATT	TAA		6	nad2	J	232-1188	957	ATT	TAA		14	nad2	J	252-1202	951	ATT	TAA		17	nad2	J	235-1191	957	ATA	TAA		4	nad2	J	230-1171	942	ATA	TAA		13	nad2	J	236-1192	957	ATT	TAA		16	nad2	J
trnW	J	1203-1269	67			TCA	-8	trnW	J	1203-1269	67			TCA	-8	trnW	J	1220-1287	68			TCA	-8	trnW	J	1196-1263	68			TCA	-8	trnW	J	1185-1252	68			TCA	-8	trnW	J	1209-1273	65			TCA	-8	trnW	J
trnC	N	1262-1325	64			GCA	16	trnC	N	1262-1328	67			GCA	4	trnC	N	1280-1348	69			GCA	8	trnC	N	1256-1324	69			GCA	1	trnC	N	1245-1310	66			GCA	16	trnC	N	1266-1331	66			GCA	15	trnC	N
trnY	N	1342-1406	65			GTA	11	trnY	N	1333-1399	67			GTA	8	trnY	N	1357-1424	68			GTA	5	trnY	N	1326-1392	67			GTA	4	trnY	N	1327-1392	66			GTA	11	trnY	N	1347-1411	65			GTA	5	trnY	N
cox1	J	1418-2954	1537	TTG	T		0	cox1	J	1408-2944	1537	TTG	T		0	cox1	J	1430-2966	1537	TTG	T		0	cox1	J	1397-2993	1597	TTG	T		0	cox1	J	1404-2940	1537	TTG	T		0	cox1	J	1417-2953	1537	TTG	T		0	cox1	J
trnL2	J	2955-3021	67			TAA	0	trnL2	J	2945-3012	68			TAA	0	trnL2	J	2967-3032	66			TAA	0	trnL2	J	2934-2998	65			TAA	0	trnL2	J	2941-3005	65			TAA	0	trnL2	J	2954-3018	65			TAA	18	trnL2	J
cox2	J	3022-3700	679	ATA	T		0	cox2	J	3013-3691	679	ATA	T		0	cox2	J	3033-3711	679	ATA	T		0	cox2	J	2999-3677	679	ATA	T		0	cox2	J	3006-3684	679	ATA	T		0	cox2	J	3037-3697	661	ATT	T		0	cox2	J
trnK	J	3701-3772	72			CTT	6	trnK	J	3692-3764	73			CTT	4	trnK	J	3712-3784	73			CTT	0	trnK	J	3678-3750	73			CTT	3	trnK	J	3685-3758	74			CTT	2	trnK	J	3698-3770	73			CTT	5	trnK	J
trnD	J	3779-3843	65			GTC	0	trnD	J	3769-3838	70			GTC	0	trnD	J	3785-3851	67			GTC	0	trnD	J	3754-3820	67			GTC	0	trnD	J	3761-3828	68			GTC	0	trnD	J	3776-3843	68			GTC	9	trnD	J
atp8	J	3844-4002	159	TTG	TAA		-7	atp8	J	3839-3997	159	TTG	TAA		-7	atp8	J	3852-4010	159	TTG	TAA		-7	atp8	J	3821-3979	159	TTG	TAA		-7	atp8	J	3829-3987	159	TTG	TAA		-7	atp8	J	3853-4002	150	ATA	TAA		-7	atp8	J
atp6	J	3996-4670	675	ATG	TAA		3	atp6	J	3991-4665	675	ATG	TAA		4	atp6	J	4004-4687	675	ATG	TAA		-3	atp6	J	3973-4647	675	ATG	TAA		14	atp6	J	3981-4655	675	ATG	TAA		14	atp6	J	3996-4670	675	ATG	TAA		8	atp6	J
cox3	J	4674-5462	789	ATG	TAA		4	cox3	J	4670-5458	789	ATG	TAA		0	cox3	J	4685-5473	789	ATG	TAA		8	cox3	J	4662-5450	789	ATG	TAA		10	cox3	J	4670-5458	789	ATG	TAA		10	cox3	J	4679-5467	789	ATG	TAA		5	cox3	J
trnG	J	5467-5531	65			TCC	0	trnG	J	5459-5523	65			TCC	1	trnG	J	5482-5547	66			TCC	0	trnG	J	5461-5525	65			TCC	0	trnG	J	5469-5533	65			TCC	0	trnG	J	5473-5534	62			TCC	21	trnG	J
nad3	J	5532-5885	354	ATA	TAA		6	nad3	J	5525-5878	354	ATA	TAA		8	nad3	J	5548-5901	354	ATT	TAA		22	nad3	J	5526-5879	354	ATT	TAA		13	nad3	J	5534-5887	354	ATT	TAA		23	nad3	J	5556-5886	331	ATA	T		0	nad3	J
trnA	J	5892-5954	63			TGC	11	trnA	J	5887-5952	66			TGC	6	trnA	J	5924-5992	69			TGC	14	trnA	J	5893-5959	67			TGC	11	trnA	J	5911-5975	65			TGC	8	trnA	J	5887-5951	65			TGC	3	trnA	J
trnR	J	5996-6031	66			TCG	4	trnR	J	5959-6022	64			TCG	4	trnR	J	6007-6068	62			TCG	0	trnR	J	5971-6032	62			TCG	2	trnR	J	5984-6048	65			TCG	1	trnR	J	5955-6020	66			TCG	7	trnR	J
trnN	J	6036-6104	69			GTT	-1	trnN	J	6027-6095	69			GTT	-1	trnN	J	6069-6138	70			GTT	0	trnN	J	6035-6104	70			GTT	-1	trnN	J	6050-6117	68			GTT	-1	trnN	J	6028-6096	69			GTT	-1	trnN	J
trnS1	J	6104-6172	69			GCT	1	trnS1	J	6095-6163	69			GCT	1	trnS1	J	6139-6206	68			GCT	0	trnS1	J	6104-6173	70			GCT	0	trnS1	J	6117-6186	70			GCT	-1	trnS1	J	6096-6163	68			GCT	-1	trnS1	J
trnE	J	6174-6241	68			TTC	-2	trnE	J	6165-6232	68			TTC	8	trnE	J	6207-6277	71			TTC	-1	trnE	J	6174-6238	65			TTC	4	trnE	J	6186-6251	66			TTC	4	trnE	J	6163-6230	68			TTC	-2	trnE	J
trnF	N	6240-6307	68			GAA	0	trnF	N	6241-6306	66			GAA	0	trnF	N	6277-6343	67			GAA	6	trnF	N	6243-6311	69			GAA	-1	trnF	N	6256-6322	67			GAA	2	trnF	N	6229-6293	65			GAA	0	trnF	N
nad5	N	6308-8015	1708	ATT	T		1	nad5	N	6307-8011	1705	ATT	T		4	nad5	N	6350-8059	1710	TAA	ATT		1	nad5	N	6311-8023	1713	ATT	TAA		1	nad5	N	6325-8034	1710	ATT	TAA		1	nad5	N	6294-8003	1710	ATT	TAA		1	nad5	N
trnH	N	8017-8082	66			GTG	7	trnH	N	8016-8081	66			GTG	9	trnH	N	8061-8126	66			GTG	1	trnH	N	8025-8090	66			GTG	1	trnH	N	8036-8099	64			GTG	2	trnH	N	8005-8070	66			GTG	3	trnH	N
nad4	N	8090-9424	1335	ATG	TAA		-7	nad4	N	8091-9422	1335	ATG	TAA		-7	nad4	N	8128-9462	1335	TAC	ATC		-7	nad4	N	8092-9420	1329	ATG	TAG		-7	nad4	N	8102-9430	1329	ATG	TAA		-7	nad4	N	8074-9402	1329	ATG	TAA		-7	nad4	N
nad4l	N	9418-9705	288	ATT	TAA		14	nad4l	N	9416-9703	288	ATT	TAA		11	nad4l	N	9456-9743	288	TAA	ATT		2	nad4l	N	9414-9701	288	ATT	TAA		2	nad4l	N	9424-9711	288	ATT	TAA		2	nad4l	N	9396-9683	288	ATT	TAA		2	nad4l	N
trnT	J	9720-9784	65			TGT	0	trnT	J	9715-9778	64			TGT	0	trnT	J	9746-9814	69			TGT	0	trnT	J	9704-9768	65			TGT	0	trnT	J	9714-9778	65			TGT	0	trnT	J	9686-9751	66			TGT	0	trnT	J
trnP	N	9785-9848	64			TGG	2	trnP	N	9779-9842	64			TGG	2	trnP	N	9815-9878	64			TGG	3	trnP	N	9769-9832	64			TGG	0	trnP	N	9779-9842	64			TGG	1	trnP	N	9752-9817	66			TGG	3	trnP	N
nad6	J	9851-10330	480	ATA	TAA		3	nad6	J	9845-10321	477	ATA	TAA		3	nad6	J	9882-10358	477	ATG	TAA		3	nad6	J	9834-10307	474	ATG	TAA		2	nad6	J	9844-10317	474	ATG	TAA		3	nad6	J	9821-10306	486	ATG	TAA		-8	nad6	J
cob	J	10334-11470	1137	ATG	TAA		1	cob	J	10325-11461	1137	ATG	TAA		5	cob	J	10362-11498	1137	ATG	TAA		10	cob	J	10310-11446	1137	ATG	TAA		18	cob	J	10321-11457	1137	ATG	TAA		9	cob	J	10299-11435	1137	ATG	TAA		3	cob	J
trnS2	J	11472-11540	69			TGA	27	trnS2	J	11467-11535	69			TGA	24	trnS2	J	11509-11576	68			TGA	30	trnS2	J	11465-11532	68			TGA	26	trnS2	J	11467-11534	68			TGA	25	trnS2	J	11439-11508	70			TGA	28	trnS2	J
nad1	N	11568-12491	924	TTG	TAA		0	nad1	N	11560-12483	924	TTG	TAA		0	nad1	N	11607-12527	921	AAC	ATT		0	nad1	N	11559-12479	921	TTG	TAA		0	nad1	N	11560-12480	921	TTG	TAA		0	nad1	N	11537-12457	921	TTG	TAG		0	nad1	N
trnL1	N	12492-12556	65			TAG	0	trnL1	N	12484-12548	65			TAG	0	trnL1	N	12528-12592	65			TAG	0	trnL1	N	12480-12543	64			TAG	0	trnL1	N	12481-12547	67			TAG	0	trnL1	N	12458-12523	66			TAG	0	trnL1	N
rrnL	N	12557-13841	1285				0	rrnL	N	12549-13836	1288				0	rrnL	N	12593-13863	1271				0	rrnL	N	12544-13820	1277				0	rrnL	N	12548-13817	1270				0	rrnL	N	12524-13796	1273				0	rrnL	N
trnV	N	13842-13909	68			TAC	0	trnV	N	13837-13904	68			TAC	0	trnV	N	13864-13931	68			TAC	0	trnV	N	13821-13888	68			TAC	0	trnV	N	13818-13885	68			TAC	0	trnV	N	13797-13863	67			TAC	0	trnV	N
rrnS	N	13910-14706	797				0	rrnS	N	13905-14703	799				0	rrnS	N	13932-14733	802				0	rrnS	N	13889-14690	802				0	rrnS	N	13886-14685	800				0	rrnS	N	13864-14662	799				0	rrnS	N
OH	J	14707-15629	923				0	OH	J	14703-15636	934				0	OH	J	14734-15939	1206				0	OH	J	14691-15892	1202				0	OH	J	14686-15898	1213				0	OH	J	14663-15952	1290				0	OH	J
[truncated: 102 more columns]
