# Supplementary material for: Differences between phytophagous and predatory species in Pentatomidae based on the mitochondrial genome
Source: Ecol Evol. 2024 Sep 22;14(9):e70320. doi: 10.1002/ece3.70320 (PMC11416871; doi:10.1002/ece3.70320)
Supplement: Supplementary file 1 — Figure S1. Figure S2. Figure S3. Figure S4. Figure S5. Figure S6. Figure S7. Figure S8. Figure S9. Figure S10. Figure S11. Figure S12. Figure S13. Figure S14. Figure S15. Figure S16. Figure S17. Figure S18. Figure S19. Figure S20. [file ECE3-14-e70320-s001.zip › Table S3 AT skew and GC skew of the all the mitogenomes of the genus Menida in the present study.xlsx]

## Sheet: Sheet1
Table S3 AT skew and GC skew of the all the mitogenomes of the genus Menida in the present study.
Arma custos										Arma koreana										Cazira horvathi										Cazira verrucosa										Cazira inerma
gene	Size(bp)	A%	T%	C%	G%	AT%	GC%	AT-skew	GC-skew	gene	Size(bp)	A%	T%	C%	G%	AT%	GC%	AT-skew	GC-skew	gene	Size(bp)	A%	T%	C%	G%	AT%	GC%	AT-skew	GC-skew	gene	Size(bp)	A%	T%	C%	G%	AT%	GC%	AT-skew	GC-skew	gene	Size(bp)	A%	T%	C%	G%	AT%	GC%	AT-skew	GC-skew
Whole genome	15629	42.1332	33.6938	13.6669	10.5061	75.827	24.173	0.111299	-0.130757	Whole genome	15636	41.6667	32.9752	14.3003	11.0578	74.6419	25.3581	0.116442	-0.127869	Whole genome	15939	41.6086	35.3912	12.8427	10.1575	76.9998	23.0002	0.0807464	-0.116748	Whole genome	15892	41.69	34.68	13.82	9.8	76.37	23.63	0.09	-0.17	Whole genome	15898	41.19	35.63	13.08	10.09	76.83	23.17	0.07	-0.13
PCGs	11016	33.0701	42.1024	12.1369	12.6906	75.1725	24.8275	-0.120155	0.0223035	PCGs	11016	34.226	40.8872	12.5831	12.3038	75.1131	24.8869	-0.0886822	-0.0112248	PCGs	11012	33.2183	42.6716	11.8235	12.2866	75.8899	24.1101	-0.124566	0.019209	PCGs	11012	33.05	42.61	12.15	12.2	75.65	24.35	-0.13	0	PCGs	12207	33.35	42.63	11.71	12.31	75.99	24.01	-0.12	0.03
First codon position	3671	34.3767	35.9554	11.0506	18.6173	70.3321	29.6679	-0.0224458	0.255046	First codon position	3670	34.0321	36.2102	11.3259	18.4318	70.2423	29.7577	-0.0310078	0.238792	First codon position	3670	35.1307	35.7571	11.3017	17.8105	70.8878	29.1122	-0.00883596	0.223573	First codon position	3670	35.84	35.68	11.14	17.35	71.51	28.49	0	0.22	First codon position	3664	36	35	11.2	17.9	71	29.1	0.01	0.23
Second codon position	3671	21.1659	46.4996	18.0332	14.3013	67.6655	32.3345	-0.374396	-0.115417	Second codon position	3670	21.0354	46.1308	18.3924	14.4414	67.1662	32.8338	-0.373631	-0.120332	Second codon position	3670	20.9809	46.703	17.4114	14.9046	67.6839	32.3161	-0.380032	-0.0775717	Second codon position	3670	21.2	46.54	17.77	14.5	67.74	32.26	-0.37	-0.1	Second codon position	3664	20.9	47	17.7	14.7	67.9	32.4	-0.38	-0.09
Third codon position	3671	43.6666	43.8573	7.3277	5.14846	87.5238	12.4762	-0.00217865	-0.174672	Third codon position	3670	41.8801	42.7793	8.74659	6.59401	84.6594	15.3406	-0.0106212	-0.14032	Third codon position	3670	43.5422	45.5586	6.75749	4.14169	89.1008	10.8992	-0.02263	-0.24	Third codon position	3670	42.1	45.61	7.55	4.74	87.71	12.29	-0.04	-0.23	Third codon position	3664	43.2	46	6.2	4.4	89.2	10.6	-0.03	-0.17
tRNAs	1469	39.4826	37.6447	10.2791	12.5936	77.1273	22.8727	0.0238305	0.10119	tRNAs	1478	39.4452	37.4154	10.2842	12.8552	76.8606	23.1394	0.0264085	0.111111	tRNAs	1492	40.8847	37.2654	9.91957	11.9303	78.1501	21.8499	0.0463122	0.0920245	tRNAs	1480	40.41	37.43	10.14	12.03	77.84	22.16	0.04	0.09	tRNAs	1472	40.01	37.64	9.99	12.36	77.65	22.35	0.03	0.11
rRNAs	2082	33.4774	45.0048	8.02113	13.4966	78.4822	21.5178	-0.146879	0.254464	rRNAs	2087	32.6942	43.9597	8.62895	14.7172	76.6539	23.3461	-0.146967	0.26078	rRNAs	2073	35.9383	42.6435	8.29715	13.1211	78.5818	21.4182	-0.0853284	0.225225	rRNAs	2079	34.87	43.29	7.7	14.14	78.16	21.84	-0.11	0.3	rRNAs	2070	35.46	42.8	7.97	13.77	78.26	21.74	-0.09	0.27
CR	923	38.5699	35.5363	16.468	9.42579	74.1062	25.8938	0.0409357	-0.271967	CR	934	36.6167	35.3319	16.8094	11.242	71.9486	28.0514	0.0178571	-0.198473	CR	1206	37.8109	43.6153	9.2869	9.2869	81.4262	18.5738	-0.0712831	0	CR	1202	39.02	38.1	14.31	8.57	77.12	22.88	0.01	-0.25	CR	1213	36.85	42.7	13.11	7.34	79.55	20.45	-0.07	-0.28
atp6	675	37.037	36.5926	16	10.3704	73.6296	26.3704	0.00603622	-0.213483	atp6	675	37.037	36	15.7037	11.2593	73.037	26.963	0.0141988	-0.164835	atp6	675	36.1481	38.3704	15.4074	10.0741	74.5185	25.4815	-0.0298211	-0.209302	atp6	675	36.44	38.67	15.26	9.63	75.11	24.89	-0.03	-0.23	atp6	675	37.3	38.8	14.1	9.8	76.15	23.85	-0.02	-0.18
atp8	159	40.8805	42.1384	9.43396	7.54717	83.0189	16.9811	-0.0151515	-0.111111	atp8	159	46.5409	39.6226	8.1761	5.66038	86.1635	13.8365	0.080292	-0.181818	atp8	159	40.2516	42.1384	10.0629	7.54717	82.3899	17.6101	-0.0229008	-0.142857	atp8	159	40.88	42.14	11.95	5.03	83.02	16.98	-0.02	-0.41	atp8	159	40.9	41.5	10.7	6.9	82.39	17.61	-0.01	-0.21
cox1	1537	33.1165	36.0442	15.2895	15.5498	69.1607	30.8393	-0.042333	0.00843882	cox1	1537	32.4008	36.1744	15.6148	15.81	68.5751	31.4249	-0.0550285	0.00621118	cox1	1537	33.702	36.2394	15.1594	14.8992	69.9414	30.0586	-0.0362791	-0.00865801	cox1	1537	32.99	37.09	15.22	14.7	70.07	29.93	-0.06	-0.02	cox1	1537	33.2	36.3	15.7	14.8	69.55	30.45	-0.04	-0.03
cox2	679	39.7644	31.6642	15.6112	12.9602	71.4286	28.5714	0.113402	-0.0927835	cox2	679	39.4698	30.6333	16.4948	13.4021	70.1031	29.8969	0.12605	-0.103448	cox2	679	39.9116	33.4315	14.2857	12.3711	73.3432	26.6568	0.0883534	-0.0718232	cox2	679	39.47	34.02	13.84	12.67	73.49	26.51	0.07	-0.04	cox2	679	38.9	34.2	13.4	13.5	73.05	26.95	0.06	0.01
cox3	789	34.8542	36.1217	14.8289	14.1952	70.9759	29.0241	-0.0178571	-0.0218341	cox3	789	33.8403	33.8403	16.9835	15.3359	67.6806	32.3194	0	-0.0509804	cox3	789	36.8821	34.8542	14.7022	13.5615	71.7364	28.2636	0.0282686	-0.0403587	cox3	789	35.11	36.25	15.46	13.18	71.36	28.64	-0.02	-0.08	cox3	789	35.1	38.5	12.5	13.8	73.64	26.36	-0.05	0.05
cob	1137	34.1249	37.3791	15.0396	13.4565	71.504	28.496	-0.0455105	-0.0555556	cob	1137	33.7731	37.467	15.5673	13.1926	71.2401	28.7599	-0.0518519	-0.0825688	cob	1137	33.5092	38.2586	15.3914	12.8408	71.7678	28.2322	-0.0661765	-0.0903427	cob	1137	34.12	36.85	16.45	12.58	70.98	29.02	-0.04	-0.13	cob	1137	33.5	39.7	14.1	12.8	73.18	26.82	-0.08	-0.05
nad1	924	27.7056	49.3506	9.30736	13.6364	77.0563	22.9437	-0.280899	0.188679	nad1	924	25.974	49.6753	10.1732	14.1775	75.6494	24.3506	-0.313305	0.164444	nad1	921	26.8187	51.1401	7.92617	14.1151	77.9587	22.0413	-0.311978	0.280788	nad1	921	26.6	50.6	8.25	14.55	77.2	22.8	-0.31	0.28	nad1	921	27	49	9.2	14.8	76	24	-0.29	0.23
nad2	951	42.1661	39.1167	9.67403	9.04311	81.2829	18.7171	0.0375162	-0.0337079	nad2	957	40.9613	38.558	10.3448	10.1358	79.5193	20.4807	0.0302234	-0.0102041	nad2	951	39.9579	40.0631	10.9359	9.04311	80.021	19.979	-0.00131406	-0.0947368	nad2	957	41.69	40.02	10.66	7.63	81.71	18.29	0.02	-0.17	nad2	942	40	40.6	10.7	8.7	80.57	19.43	-0.01	-0.1
nad3	354	40.3955	36.1582	13.2768	10.1695	76.5537	23.4463	0.0553506	-0.13253	nad3	354	37.8531	36.1582	16.3842	9.60452	74.0113	25.9887	0.0229008	-0.26087	nad3	354	36.7232	40.3955	11.8644	11.0169	77.1186	22.8814	-0.047619	-0.037037	nad3	354	38.7	38.98	12.43	9.89	77.68	22.32	0	-0.11	nad3	354	39	36.4	13.6	11	75.42	24.58	0.03	-0.1
nad4	1335	26.2921	50.8614	9.81273	13.0337	77.1536	22.8464	-0.318447	0.140984	nad4	1335	26.0511	51.6517	9.75976	12.5375	77.7027	22.2973	-0.329469	0.124579	nad4	1335	28.0899	50.6367	9.73783	11.5356	78.7266	21.2734	-0.286394	0.084507	nad4	1329	27.01	51.32	9.33	12.34	78.33	21.67	-0.31	0.14	nad4	1329	28.7	49.7	9.7	11.9	78.4	21.6	-0.27	0.1
nad4l	288	29.1667	49.3056	7.63889	13.8889	78.4722	21.5278	-0.256637	0.290323	nad4l	288	27.0833	50.3472	6.94444	15.625	77.4306	22.5694	-0.300448	0.384615	nad4l	288	29.5139	51.0417	5.90278	13.5417	80.5556	19.4444	-0.267241	0.392857	nad4l	288	28.47	50.35	7.99	13.19	78.82	21.18	-0.28	0.25	nad4l	288	28.8	49.7	8	13.5	78.47	21.53	-0.27	0.26
nad5	1708	27.2248	50.4098	9.13349	13.2319	77.6347	22.3653	-0.298643	0.183246	nad5	1705	26.217	49.2669	10.3226	14.1935	75.4839	24.5161	-0.305361	0.157895	nad5	1710	28.5965	49.7661	8.71345	12.924	78.3626	21.6374	-0.270149	0.194595	nad5	1713	28.43	48.8	8.93	13.84	77.23	22.77	-0.26	0.22	nad5	1710	29.5	49	8.9	12.6	78.54	21.46	-0.25	0.17
nad6	480	38.75	43.125	10.625	7.5	81.875	18.125	-0.0534351	-0.172414	nad6	477	37.7358	42.1384	11.1111	9.01468	79.8742	20.1258	-0.0551181	-0.104167	nad6	477	38.3648	44.0252	9.64361	7.96646	82.3899	17.6101	-0.0687023	-0.0952381	nad6	474	37.76	43.88	12.03	6.33	81.65	18.35	-0.07	-0.31	nad6	474	38.8	44.3	9.7	7.2	83.12	16.88	-0.07	-0.15
[truncated: 140 more columns]
